# Supplementary material for: Preparation and Characterization of New pH-Sensitive Polyurethane Hydrogels as Anti-Cancer Drug Delivery Systems for 5-Fluorouracyl and Fluorodeoxyuridine
Source: Int J Mol Sci. 2025 Oct 22;26(21):10258. doi: 10.3390/ijms262110258 (PMC12609683; doi:10.3390/ijms262110258)
Supplement: Supplementary file 1 [file ijms-26-10258-s001.zip]

Archive with 1 entries (1 files):
- ijms-3909047-supplementary.pdf
